# Supplementary material for: Nociplastic Pain in Multiple Sclerosis Spasticity: Dermatomal Evaluation, Treatment with Intradermal Saline Injection and Outcomes Assessed by 3D Gait Analysis: Review and a Case Report
Source: Int J Environ Res Public Health. 2022 Jun 27;19(13):7872. doi: 10.3390/ijerph19137872 (PMC9266269; doi:10.3390/ijerph19137872)
Supplement: Supplementary file 1 [file ijerph-19-07872-s001.zip]

Archive with 1 entries (1 files):
- ijerph-1749860-supplementary.pdf
